# Supplementary material for: Airway Management in Otolaryngology and Head and Neck Surgery: A Narrative Review of Current Techniques and Considerations
Source: J Clin Med. 2025 Jul 3;14(13):4717. doi: 10.3390/jcm14134717 (PMC12250090; doi:10.3390/jcm14134717)
Supplement: Supplementary file 1 [file jcm-14-04717-s001.zip]

Archive with 2 entries (2 files):
- jcm-3709581-supplementary.pdf
- Table S1 -Airway techniques summarised.pdf
